# Supplementary material for: Physicochemical Properties of Inorganic and Hybrid Hydroxyapatite-Based Granules Modified with Citric Acid or Polyethylene Glycol
Source: Molecules. 2024 Apr 27;29(9):2018. doi: 10.3390/molecules29092018 (PMC11085481; doi:10.3390/molecules29092018)
Supplement: Supplementary file 1 [file molecules-29-02018-s001.zip]

Archive with 1 entries (1 files):
- molecules-2932635-supplementary.pdf
